# Supplementary material for: Diversity and assembly patterns of mangrove rhizosphere mycobiome along the Coast of Gazi Bay and Mida Creek in Kenya
Source: PLoS One. 2024 Apr 18;19(4):e0298237. doi: 10.1371/journal.pone.0298237 (PMC11025898; doi:10.1371/journal.pone.0298237)
Supplement: S4 Table — (XLSX) [file pone.0298237.s012.xlsx]

## Sheet: Class
Taxon	EdITS-AVG1-1-5cm	EdITS-AVG1-10-15cm	EdITS-AVG2-1-5cm	EdITS-AVG2-10-15cm	EdITS-AVG3-1-5cm	EdITS-AVG3-10-15-cm	EdITS-AVG4-1-5cm	EdITS-AVG4-10-15cm	EdITS-AVM1-1-5cm	EdITS-AVM1-10-15cm	EdITS-AVM2-1-5cm	EdITS-AVM2-10-15cm	EdITS-AVM3-1-5cm	EdITS-AVM3-10-15cm	EdITS-AVM4-1-5cm	EdITS-AVM4-10-15cm	EdITS-CTG1-1-5cm	EdITS-CTG1-10-15cm	EdITS-CTG2-1-5cm	EdITS-CTG2-10-15cm	EdITS-CTG3-1-5cm	EdITS-CTG3-10-15cm	EdITS-CTG4-1-5cm	EdITS-CTG4-10-15cm	EdITS-CTM1-1-5cm	EdITS-CTM1-10-15cm	EdITS-CTM2-1-5cm	EdITS-CTM2-10-15cm	EdITS-CTM3-1-5cm	EdITS-CTM3-10-15cm	EdITS-CTM4-1-5cm	EdITS-CTM4-10-15cm	EdITS-RMG1-1-5cm	EdITS-RMG1-10-15cm	EdITS-RMG2-1-5cm	EdITS-RMG2-10-15cm	EdITS-RMG3-1-5cm	EdITS-RMG3-10-15cm	EdITS-RMG4-1-5cm	EdITS-RMG4-10-15cm	EdITS-RMM1-1-5cm	EdITS-RMM1-10-15cm	EdITS-RMM2-1-5cm	EdITS-RMM2-10-15cm	EdITS-RMM3-1-5cm	EdITS-RMM3-10-15cm	EdITS-RMM4-1-5cm	EdITS-RMM4-10-15cm	EdITS-SAG1-1-5cm
Fungi;Ascomycota;Sordariomycetes	777	2645	310	1301	522	66	2523	2344	1177	2948	3924	1941	2466	28	238	323	3650	646	4855	321	9937	4545	12704	7051	344	1782	1320	370	1723	158	1504	1452	4032	2144	6858	641	4269	1818	3536	1311	980	0	462	73	396	5	114	63	5523
Fungi;Ascomycota;Dothideomycetes	1321	2225	5961	2685	4318	5890	1726	4847	2036	2387	5022	4704	1523	3472	7542	10119	971	649	5754	5436	2499	543	3294	799	80	170	121	755	176	225	179	88	708	263	215	85	536	567	689	796	496	2772	460	282	543	114	170	358	192
Fungi;Ascomycota;Eurotiomycetes	0	0	438	13	53	126	306	30	4681	4206	4553	5645	586	73	55	37	836	86	111	93	4688	3358	2233	706	24	49	31	32	54	37	53	51	349	709	446	82	340	219	397	237	22	95	124	46	180	107	144	41	49
Fungi;__;__	0	0	0	0	40	0	0	0	11	0	8	0	0	0	0	0	0	0	53	6	57	0	6	7	0	0	6	0	0	64	0	437	162	78	142	11	153	0	0	0	0	0	0	0	0	0	6	0	106
Fungi;unidentified;unidentified	0	0	0	0	0	0	0	0	0	0	0	10	0	3	13	0	6312	5	4867	452	100	0	124	43	4	0	0	7	4	0	0	0	0	0	26	0	0	0	0	0	0	0	0	0	0	4	0	0	0
Fungi;Chytridiomycota;Rhizophydiomycetes	0	0	0	0	0	0	0	0	0	0	0	0	0	0	0	0	3371	7	873	542	75	40	727	132	0	0	0	0	0	0	0	0	0	0	0	0	0	0	0	0	0	0	0	0	0	0	0	0	0
Fungi;Basidiomycota;Agaricomycetes	9	70	45	29	11	0	75	98	30	38	19	36	7	0	0	7	144	16	135	14	1012	67	1320	24	3	7	4	11	22	11	16	8	43	89	151	57	242	202	153	109	153	37	43	51	118	28	26	65	0
Fungi;Ascomycota;unidentified	24	0	0	0	0	0	0	0	18	0	21	0	0	0	0	0	26	790	81	41	70	178	31	67	0	0	33	0	4	0	6	0	21	0	44	42	137	223	60	79	0	0	3	0	0	0	0	0	7
Fungi;Ascomycota;Orbiliomycetes	0	0	0	0	0	0	0	0	0	0	0	0	0	0	0	0	18	4	13	9	459	724	109	639	0	0	0	0	0	0	0	0	0	0	0	0	0	0	0	0	0	0	0	0	0	0	0	0	0
Fungi;Ascomycota;__	53	72	60	0	0	0	0	0	4	0	6	8	0	0	0	0	328	189	174	0	287	185	35	239	0	0	0	0	0	5	0	0	0	0	0	27	0	0	0	0	0	0	69	0	0	0	0	0	17
Fungi;Basidiomycota;Malasseziomycetes	13	64	26	9	70	102	0	0	0	0	0	5	0	0	15	0	19	0	33	16	9	20	0	151	0	0	0	37	0	6	0	0	0	0	0	0	0	0	0	0	0	8	0	39	4	8	14	8	6
Fungi;Basidiomycota;Tremellomycetes	0	0	0	63	0	0	0	0	0	0	5	0	0	0	0	0	0	0	0	0	76	68	0	0	0	0	0	0	0	20	12	0	0	0	68	37	0	0	0	0	0	0	0	36	18	0	0	98	23
Fungi;Ascomycota;Leotiomycetes	0	51	0	0	0	25	0	0	0	0	0	0	0	0	33	0	0	0	0	0	0	0	0	0	0	0	0	3	0	0	37	0	18	144	0	0	0	0	0	0	0	55	0	0	0	0	0	0	0
Fungi;Ascomycota;Saccharomycetes	0	0	0	0	0	0	0	0	0	0	33	55	0	0	0	0	0	26	40	0	13	6	0	0	0	0	0	6	0	0	25	0	26	0	0	3	36	0	39	11	0	6	0	0	0	0	0	2	0
Fungi;Chytridiomycota;unidentified	0	0	0	0	0	0	0	0	0	0	0	0	0	0	0	0	0	0	0	0	289	0	3	0	0	0	0	0	0	0	0	0	0	0	0	0	0	0	0	0	0	0	0	0	0	0	0	0	0
Fungi;Basidiomycota;Exobasidiomycetes	0	0	0	0	0	0	0	0	0	0	0	0	0	0	0	0	11	0	0	0	6	0	0	0	5	0	0	0	0	6	0	0	0	0	0	0	0	0	38	0	0	0	0	50	0	0	0	0	0
Fungi;Basidiomycota;Cystobasidiomycetes	0	0	0	0	16	0	0	0	0	0	0	0	0	0	0	0	4	0	0	0	14	0	13	0	2	0	0	0	0	0	0	4	0	47	0	0	0	0	3	0	0	0	8	0	0	0	5	0	0
Fungi;Basidiomycota;Atractiellomycetes	0	0	0	0	0	0	0	0	0	0	0	0	0	0	0	0	0	0	0	0	0	0	110	0	0	0	0	0	0	0	0	0	0	0	0	0	0	0	0	0	0	0	0	0	0	0	0	0	0
Fungi;Ascomycota;Lecanoromycetes	0	0	0	0	0	0	0	0	0	0	0	0	0	0	0	0	4	0	0	0	17	0	0	0	4	0	4	0	0	0	0	0	0	0	0	42	0	0	0	0	0	0	0	0	0	0	0	0	0
Fungi;Ascomycota;Arthoniomycetes	0	0	0	0	0	0	0	0	0	0	0	0	0	0	0	0	4	0	16	0	0	0	0	0	0	0	0	0	9	0	0	0	0	0	47	0	0	0	0	0	0	0	0	0	0	0	0	0	0
Fungi;Entomophthoromycota;Basidiobolomycetes	0	0	0	0	0	0	0	0	0	0	0	0	0	0	0	0	5	0	0	2	20	0	0	30	0	0	0	0	0	0	0	0	0	0	0	0	0	0	0	0	0	0	0	0	0	0	0	0	0
Fungi;Basidiomycota;__	0	0	0	0	0	0	0	0	0	0	0	0	0	0	0	0	0	0	0	4	0	0	0	0	22	0	20	0	2	0	0	0	0	0	0	0	0	0	0	0	0	0	0	0	0	0	0	0	0
Fungi;Ascomycota;Pezizomycetes	0	0	0	0	0	0	0	0	0	0	0	0	0	0	0	0	0	0	0	0	0	0	0	0	0	0	0	0	0	0	0	0	0	0	0	0	0	0	0	0	0	0	0	0	0	0	0	0	0
Fungi;Basidiomycota;Spiculogloeomycetes	0	0	0	0	0	0	0	0	0	0	0	0	0	0	0	0	0	0	0	0	0	0	0	0	0	0	4	0	0	0	0	0	0	0	18	0	0	0	0	0	0	0	0	0	0	0	0	0	0
Fungi;Basidiomycota;Ustilaginomycetes	0	0	0	0	0	0	0	0	0	0	0	0	0	0	0	0	4	0	0	0	5	0	0	0	0	0	0	0	0	0	0	0	0	0	11	0	0	0	0	0	0	0	0	0	0	0	0	0	0
Fungi;Basidiomycota;Agaricostilbomycetes	0	0	0	0	0	0	4	0	0	0	0	0	0	0	0	0	0	0	0	0	3	0	0	0	0	0	0	0	0	3	0	0	0	0	0	0	0	0	0	0	0	0	0	0	0	0	0	0	0
Fungi;Blastocladiomycota;Blastocladiomycetes	0	0	0	0	0	0	0	0	0	0	0	0	0	0	0	0	0	0	0	0	13	0	0	0	0	0	0	0	0	0	0	0	0	0	0	0	0	0	0	0	0	0	0	0	0	0	0	0	0
Fungi;Basidiomycota;Dacrymycetes	0	0	0	0	0	0	0	0	0	0	0	0	0	0	0	0	0	0	0	0	0	0	0	0	0	0	9	0	0	0	0	0	0	0	0	0	0	0	0	0	0	0	0	0	0	0	0	0	0
Fungi;Basidiomycota;Wallemiomycetes	0	0	0	0	0	0	0	0	0	0	0	0	0	0	0	0	0	0	0	0	0	0	0	0	0	0	0	0	2	0	0	0	0	0	0	0	0	0	0	0	0	0	0	0	0	0	0	0	0
Fungi;Basidiomycota;Microbotryomycetes	0	0	0	0	0	0	0	0	0	0	0	0	0	0	0	0	0	0	0	0	0	0	0	0	0	0	0	0	3	0	0	0	0	0	0	0	0	0	0	0	0	0	0	0	0	0	0	0	0
[truncated: 16 more columns]

## Sheet: family
Taxon	EdITS-AVG1-1-5cm	EdITS-AVG1-10-15cm	EdITS-AVG2-1-5cm	EdITS-AVG2-10-15cm	EdITS-AVG3-1-5cm	EdITS-AVG3-10-15-cm	EdITS-AVG4-1-5cm	EdITS-AVG4-10-15cm	EdITS-AVM1-1-5cm	EdITS-AVM1-10-15cm	EdITS-AVM2-1-5cm	EdITS-AVM2-10-15cm	EdITS-AVM3-1-5cm	EdITS-AVM3-10-15cm	EdITS-AVM4-1-5cm	EdITS-AVM4-10-15cm	EdITS-CTG1-1-5cm	EdITS-CTG1-10-15cm	EdITS-CTG2-1-5cm	EdITS-CTG2-10-15cm	EdITS-CTG3-1-5cm	EdITS-CTG3-10-15cm	EdITS-CTG4-1-5cm	EdITS-CTG4-10-15cm	EdITS-CTM1-1-5cm	EdITS-CTM1-10-15cm	EdITS-CTM2-1-5cm	EdITS-CTM2-10-15cm	EdITS-CTM3-1-5cm	EdITS-CTM3-10-15cm	EdITS-CTM4-1-5cm	EdITS-CTM4-10-15cm	EdITS-RMG1-1-5cm	EdITS-RMG1-10-15cm	EdITS-RMG2-1-5cm	EdITS-RMG2-10-15cm	EdITS-RMG3-1-5cm	EdITS-RMG3-10-15cm	EdITS-RMG4-1-5cm	EdITS-RMG4-10-15cm	EdITS-RMM1-1-5cm	EdITS-RMM1-10-15cm	EdITS-RMM2-1-5cm	EdITS-RMM2-10-15cm	EdITS-RMM3-1-5cm	EdITS-RMM3-10-15cm	EdITS-RMM4-1-5cm	EdITS-RMM4-10-15cm	EdITS-SAG1-1-5cm
Fungi;Ascomycota;Dothideomycetes;Pleosporales;__	999	1887	2976	2685	4169	5890	1479	4586	1943	1947	4080	4162	1128	1837	996	2587	328	543	2481	4637	1127	412	629	188	6	29	19	0	71	195	46	44	353	35	121	0	536	351	451	139	173	0	121	187	234	15	44	154	80
Fungi;Ascomycota;Eurotiomycetes;Eurotiales;Aspergillaceae	0	0	224	13	17	0	306	0	4177	3766	3705	4982	568	50	55	37	819	84	97	66	4160	3031	1869	565	9	6	9	7	38	0	19	30	141	241	373	17	213	154	355	89	22	95	99	46	180	35	56	41	37
Fungi;Ascomycota;Sordariomycetes;Microascales;Halosphaeriaceae	38	0	0	262	177	31	783	1216	477	2551	2932	565	209	0	37	143	8	30	2427	0	1679	1630	4741	3400	0	0	0	0	0	0	33	0	5	150	163	0	2	0	133	0	8	0	0	0	0	0	0	0	1079
Fungi;Ascomycota;Dothideomycetes;Venturiales;unidentified	78	0	2844	0	143	0	0	59	78	425	573	438	240	1625	6528	7508	0	0	0	0	0	0	0	0	0	0	0	0	0	0	0	0	48	0	94	0	0	0	0	0	0	0	0	0	0	0	0	0	0
Fungi;Ascomycota;Sordariomycetes;Hypocreales;Cordycipitaceae	109	120	160	286	302	0	1536	135	17	5	27	75	91	0	0	0	3175	449	1742	126	3779	1999	2967	1460	6	0	0	0	3	27	0	0	25	129	35	76	0	53	100	0	0	0	33	0	0	0	0	0	0
Fungi;Ascomycota;Sordariomycetes;unidentified;unidentified	0	0	0	0	0	0	0	0	0	0	0	0	0	0	0	0	0	0	0	0	0	0	0	0	0	0	0	5	0	0	0	8	0	0	0	0	0	0	0	0	0	0	0	0	0	0	0	0	4327
Fungi;Ascomycota;Sordariomycetes;Hypocreales;__	14	19	28	0	0	0	64	5	230	109	55	66	43	0	37	0	117	82	251	105	1425	355	72	85	106	935	714	9	684	15	720	401	2460	777	4556	409	1025	308	754	132	67	0	0	18	0	0	0	28	21
Fungi;__;__;__;__	0	0	0	0	40	0	0	0	11	0	8	0	0	0	0	0	0	0	53	6	57	0	6	7	0	0	6	0	0	64	0	437	162	78	142	11	153	0	0	0	0	0	0	0	0	0	6	0	106
Fungi;unidentified;unidentified;unidentified;unidentified	0	0	0	0	0	0	0	0	0	0	0	10	0	3	13	0	6312	5	4867	452	100	0	124	43	4	0	0	7	4	0	0	0	0	0	26	0	0	0	0	0	0	0	0	0	0	4	0	0	0
Fungi;Ascomycota;Sordariomycetes;Lulworthiales;Lulworthiaceae	29	2273	122	724	43	35	24	587	141	146	416	273	0	0	32	49	14	14	101	30	471	50	688	33	31	173	66	11	46	10	235	19	60	106	187	0	0	63	331	37	183	0	347	0	278	0	68	0	10
Fungi;Ascomycota;Sordariomycetes;__;__	4	0	0	0	0	0	12	11	44	0	22	22	216	0	79	0	0	0	66	2	194	0	597	0	186	93	51	2	15	15	77	121	876	222	588	116	1141	726	743	978	172	0	19	0	88	0	4	6	12
Fungi;Ascomycota;Dothideomycetes;Capnodiales;__	47	36	0	0	6	0	207	49	4	7	17	8	155	0	18	24	0	32	0	157	104	20	97	140	12	49	4	59	12	30	22	44	86	103	0	47	0	57	18	0	278	2772	195	27	254	99	126	204	43
Fungi;Ascomycota;Sordariomycetes;Microascales;Microascaceae	0	0	0	0	0	0	0	0	37	16	142	78	20	0	0	8	0	0	0	0	78	0	0	29	13	49	25	89	10	0	102	80	483	295	234	18	1793	135	98	44	395	0	6	0	0	0	0	0	47
Fungi;Ascomycota;Sordariomycetes;Hypocreales;Ophiocordycipitaceae	0	6	0	0	0	0	54	119	5	0	24	0	1818	0	0	0	0	0	0	0	645	270	1708	1353	0	0	0	0	3	19	3	0	8	0	6	0	0	0	0	0	0	0	0	0	0	5	0	14	3
Fungi;Ascomycota;Dothideomycetes;Botryosphaeriales;Botryosphaeriaceae	0	0	0	0	0	0	0	0	0	0	0	0	0	0	0	0	291	48	2920	584	0	0	1922	0	0	0	0	0	0	0	0	0	0	0	0	0	0	0	0	0	0	0	0	0	0	0	0	0	60
Fungi;Chytridiomycota;Rhizophydiomycetes;Rhizophydiales;unidentified	0	0	0	0	0	0	0	0	0	0	0	0	0	0	0	0	2829	7	873	542	27	40	111	0	0	0	0	0	0	0	0	0	0	0	0	0	0	0	0	0	0	0	0	0	0	0	0	0	0
Fungi;Ascomycota;Sordariomycetes;Microascales;__	0	0	0	0	0	0	0	0	0	0	0	660	0	0	0	0	0	0	0	0	0	16	0	0	0	0	0	0	104	0	0	0	0	51	1089	0	79	127	21	0	0	0	0	0	0	0	0	0	17
Fungi;Ascomycota;Eurotiomycetes;Eurotiales;Trichocomaceae	0	0	0	0	0	0	0	0	429	419	813	654	0	23	0	0	0	0	14	27	55	148	160	59	0	0	7	0	0	0	0	0	35	110	0	32	127	0	0	59	0	0	0	0	0	0	0	0	0
Fungi;Ascomycota;Sordariomycetes;Hypocreales;Bionectriaceae	0	0	0	0	0	0	0	66	0	0	0	0	0	0	0	0	0	0	6	0	286	7	102	0	0	391	392	235	836	43	307	802	0	0	0	0	40	0	0	0	0	0	0	0	0	0	0	0	0
Fungi;Ascomycota;Dothideomycetes;__;__	197	127	0	0	0	0	40	153	8	8	329	89	0	0	0	0	352	9	190	18	122	63	593	471	0	0	0	0	0	0	0	0	0	0	0	0	0	0	80	0	0	0	26	68	33	0	0	0	4
Fungi;Ascomycota;unidentified;unidentified;unidentified	24	0	0	0	0	0	0	0	18	0	21	0	0	0	0	0	26	790	81	41	70	178	31	67	0	0	33	0	4	0	6	0	21	0	44	42	137	223	60	79	0	0	3	0	0	0	0	0	7
Fungi;Ascomycota;Sordariomycetes;Magnaporthales;Magnaporthaceae	476	0	0	0	0	0	0	18	116	0	0	22	0	0	0	0	0	0	0	0	0	0	0	0	0	132	7	3	0	0	0	0	58	380	0	0	0	0	1084	0	0	0	0	0	0	0	0	0	0
Fungi;Ascomycota;Sordariomycetes;Hypocreales;Nectriaceae	0	0	0	0	0	0	0	0	45	8	306	163	0	0	0	0	0	32	36	0	130	51	830	459	0	0	0	0	0	0	0	0	0	0	0	0	0	106	0	0	0	0	0	0	0	0	37	0	0
Fungi;Ascomycota;Orbiliomycetes;Orbiliales;__	0	0	0	0	0	0	0	0	0	0	0	0	0	0	0	0	18	4	13	9	459	724	109	639	0	0	0	0	0	0	0	0	0	0	0	0	0	0	0	0	0	0	0	0	0	0	0	0	0
Fungi;Ascomycota;__;__;__	53	72	60	0	0	0	0	0	4	0	6	8	0	0	0	0	328	189	174	0	287	185	35	239	0	0	0	0	0	5	0	0	0	0	0	27	0	0	0	0	0	0	69	0	0	0	0	0	17
Fungi;Ascomycota;Sordariomycetes;Xylariales;Xylariaceae	36	0	0	0	0	0	0	0	0	0	0	9	8	0	0	0	162	0	33	0	311	61	520	168	0	0	0	0	12	3	7	0	12	0	0	11	0	51	0	0	29	0	19	39	4	0	5	15	4
Fungi;Ascomycota;Eurotiomycetes;Chaetothyriales;Herpotrichiellaceae	0	0	104	0	0	38	0	30	16	8	2	0	0	0	0	0	17	2	0	0	154	151	38	82	2	0	15	15	0	0	15	3	155	280	73	33	0	0	42	89	0	0	25	0	0	3	0	0	8
Fungi;Chytridiomycota;Rhizophydiomycetes;Rhizophydiales;__	0	0	0	0	0	0	0	0	0	0	0	0	0	0	0	0	542	0	0	0	0	0	616	132	0	0	0	0	0	0	0	0	0	0	0	0	0	0	0	0	0	0	0	0	0	0	0	0	0
Fungi;Ascomycota;Sordariomycetes;Hypocreales;Hypocreaceae	0	33	0	0	0	0	16	0	6	3	0	8	0	0	0	0	19	0	0	0	151	0	214	0	0	4	0	3	5	0	0	9	19	0	0	11	111	73	72	120	59	0	15	0	0	0	0	0	0
Fungi;Ascomycota;Dothideomycetes;Hysteriales;Hysteriaceae	0	111	68	0	0	0	0	0	0	0	0	0	0	0	0	0	0	0	0	0	584	0	0	0	4	12	8	0	0	0	0	0	0	0	0	38	0	0	0	0	45	0	0	0	0	0	0	0	5
Fungi;Ascomycota;Dothideomycetes;Venturiales;__	0	0	0	0	0	0	0	0	0	0	0	0	0	0	0	0	0	0	0	0	0	0	0	0	49	0	0	622	0	0	99	0	0	0	0	0	0	0	0	0	0	0	31	0	0	0	0	0	0
Fungi;Ascomycota;Dothideomycetes;Venturiales;Venturiaceae	0	0	0	0	0	0	0	0	0	0	0	0	0	0	0	0	0	0	0	0	0	0	0	0	0	80	59	74	91	0	0	0	19	0	0	0	0	0	0	468	0	0	0	0	0	0	0	0	0
Fungi;Basidiomycota;Agaricomycetes;Agaricales;Psathyrellaceae	0	0	0	0	0	0	0	62	11	33	0	2	0	0	0	0	49	5	11	0	122	3	361	0	0	0	0	0	10	0	0	0	0	22	0	21	0	0	0	0	0	0	8	37	0	0	14	8	0
Fungi;Ascomycota;Sordariomycetes;Xylariales;unidentified	71	125	0	0	0	0	0	169	32	110	0	0	53	24	49	123	0	0	0	0	0	0	0	0	0	0	0	0	0	0	0	0	0	0	0	0	0	0	0	0	0	0	0	0	0	0	0	0	0
Fungi;Basidiomycota;Agaricomycetes;Hymenochaetales;Hymenochaetaceae	0	24	0	0	0	0	0	0	0	0	0	0	0	0	0	0	3	0	0	0	59	0	25	24	3	0	4	0	2	0	0	0	21	31	11	14	32	68	72	31	105	19	7	6	60	19	7	0	0
Fungi;Ascomycota;Dothideomycetes;Botryosphaeriales;__	0	0	0	0	0	0	0	0	0	0	0	0	0	0	0	0	0	0	0	0	446	0	0	0	0	0	0	0	0	0	0	0	0	0	0	0	0	0	0	0	0	0	0	0	0	0	0	0	0
Fungi;Ascomycota;Sordariomycetes;Xylariales;Diatrypaceae	0	53	0	29	0	0	5	0	0	0	0	0	0	4	0	0	57	14	129	55	112	6	40	0	0	0	0	8	5	0	0	9	0	6	0	0	0	0	6	0	0	0	13	16	8	0	0	0	0
Fungi;Basidiomycota;Agaricomycetes;Agaricales;Agaricaceae	6	46	7	0	0	0	0	36	0	0	0	15	7	0	0	0	17	0	22	6	147	0	139	0	0	0	0	0	3	0	2	3	0	0	0	18	0	0	11	0	27	18	0	0	0	0	0	0	0
Fungi;Ascomycota;Sordariomycetes;Sordariales;Sordariaceae	0	0	0	0	0	0	0	0	0	0	0	0	0	0	0	0	0	0	0	0	454	50	0	0	0	0	0	0	0	0	0	0	0	0	0	0	0	0	0	0	0	0	0	0	0	0	0	0	0
Fungi;Basidiomycota;Agaricomycetes;Polyporales;Ganodermataceae	0	0	0	0	0	0	50	0	0	0	0	0	0	0	0	0	12	11	59	0	50	0	124	0	0	0	0	8	0	0	0	0	4	0	29	0	0	54	0	0	0	0	12	6	0	0	0	0	0
Fungi;Ascomycota;Eurotiomycetes;Chaetothyriales;__	0	0	0	0	0	0	0	0	16	5	10	0	0	0	0	0	0	0	0	0	199	8	0	0	0	0	0	6	0	0	0	0	12	0	0	0	0	0	0	0	0	0	0	0	0	62	88	0	4
Fungi;Ascomycota;Sordariomycetes;Sordariales;Chaetomiaceae	0	0	0	0	0	0	0	0	0	0	0	0	0	0	0	0	46	16	0	0	52	0	42	0	0	0	0	0	0	0	5	0	0	0	0	0	0	0	184	0	0	0	0	0	0	0	0	0	0
Fungi;Basidiomycota;Malasseziomycetes;Malasseziales;__	7	0	26	9	0	68	0	0	0	0	0	5	0	0	0	0	19	0	3	0	0	16	0	151	0	0	0	37	0	6	0	0	0	0	0	0	0	0	0	0	0	8	0	8	4	8	14	8	0
Fungi;Basidiomycota;Tremellomycetes;Tremellales;__	0	0	0	0	0	0	0	0	0	0	5	0	0	0	0	0	0	0	0	0	0	0	0	0	0	0	0	0	0	20	0	0	0	0	68	37	0	0	0	0	0	0	0	36	0	0	0	98	23
Fungi;Ascomycota;Dothideomycetes;Pleosporales;Periconiaceae	0	0	0	0	0	0	0	0	0	0	0	0	0	0	0	0	0	0	58	0	0	0	53	0	0	0	0	0	0	0	0	0	41	0	0	0	0	0	31	69	0	0	0	0	0	0	0	0	0
Fungi;Basidiomycota;Malasseziomycetes;Malasseziales;Malasseziaceae	6	64	0	0	70	34	0	0	0	0	0	0	0	0	15	0	0	0	30	16	9	4	0	0	0	0	0	0	0	0	0	0	0	0	0	0	0	0	0	0	0	0	0	31	0	0	0	0	6
Fungi;Basidiomycota;Agaricomycetes;Agaricales;Lycoperdaceae	0	0	0	0	0	0	0	0	0	0	0	0	0	0	0	0	18	0	43	0	30	0	112	0	0	0	0	3	7	2	5	2	0	0	13	0	0	0	9	11	21	0	4	0	0	0	0	0	0
Fungi;Basidiomycota;Agaricomycetes;__;__	0	0	0	0	0	0	0	0	0	0	0	0	0	0	0	0	0	0	0	0	109	0	127	0	0	0	0	0	0	0	0	0	4	36	0	0	0	0	0	0	0	0	0	0	0	0	0	22	0
Fungi;Ascomycota;Sordariomycetes;Xylariales;__	0	0	0	0	0	0	29	18	2	0	0	0	8	0	0	0	0	0	0	0	77	25	78	0	0	0	2	0	0	19	0	3	0	0	0	0	0	17	10	0	0	0	0	0	0	0	0	0	0
Fungi;Chytridiomycota;unidentified;unidentified;unidentified	0	0	0	0	0	0	0	0	0	0	0	0	0	0	0	0	0	0	0	0	289	0	3	0	0	0	0	0	0	0	0	0	0	0	0	0	0	0	0	0	0	0	0	0	0	0	0	0	0
Fungi;Basidiomycota;Agaricomycetes;Trechisporales;Hydnodontaceae	0	0	0	0	0	0	0	0	0	0	0	0	0	0	0	0	0	0	0	0	152	0	57	0	0	0	0	0	0	6	0	3	0	0	49	0	0	0	0	0	0	0	0	0	0	0	0	0	0
Fungi;Basidiomycota;Agaricomycetes;Agaricales;__	0	0	0	0	0	0	7	0	0	2	0	13	0	0	0	0	33	0	0	8	35	18	21	0	0	0	0	0	0	0	9	0	8	0	0	0	0	0	43	13	0	0	6	0	10	3	5	35	0
Fungi;Ascomycota;Dothideomycetes;Pleosporales;Sporormiaceae	0	0	0	0	0	0	0	0	0	0	0	0	0	0	0	0	0	0	0	0	31	0	0	0	0	0	0	0	0	0	0	0	0	0	0	0	0	159	0	0	0	0	0	0	0	0	0	0	0
Fungi;Ascomycota;Eurotiomycetes;Onygenales;Onygenales_fam_Incertae_sedis	0	0	0	0	0	0	0	0	0	0	0	0	0	0	0	0	0	0	0	0	0	0	43	0	0	0	0	0	0	0	0	0	0	0	0	0	0	65	0	0	0	0	0	0	0	0	0	0	0
Fungi;Ascomycota;Saccharomycetes;Saccharomycetales;Saccharomycetaceae	0	0	0	0	0	0	0	0	0	0	27	55	0	0	0	0	0	26	40	0	13	6	0	0	0	0	0	0	0	0	0	0	4	0	0	0	36	0	0	11	0	0	0	0	0	0	0	0	0
Fungi;Ascomycota;Dothideomycetes;unidentified;unidentified	0	0	0	0	0	0	0	0	0	0	0	0	0	0	0	0	0	10	0	0	11	0	0	0	0	0	26	0	0	0	3	0	25	59	0	0	0	0	56	0	0	0	0	0	0	0	0	0	0
Fungi;Ascomycota;Sordariomycetes;Hypocreales;Stachybotryaceae	0	0	0	0	0	0	0	0	0	0	0	0	0	0	0	0	0	3	0	0	27	0	47	0	0	0	0	0	0	0	0	0	0	28	0	0	0	0	0	0	0	0	0	0	18	0	0	0	0
Fungi;Basidiomycota;Tremellomycetes;__;__	0	0	0	0	0	0	0	0	0	0	0	0	0	0	0	0	0	0	0	0	76	68	0	0	0	0	0	0	0	0	12	0	0	0	0	0	0	0	0	0	0	0	0	0	18	0	0	0	0
Fungi;Ascomycota;Sordariomycetes;Diaporthales;__	0	16	0	0	0	0	0	0	0	0	0	0	0	0	0	0	0	0	0	0	0	0	0	0	0	3	0	0	0	0	0	0	23	0	0	0	78	0	0	0	21	0	0	0	0	0	0	0	0
Fungi;Basidiomycota;Agaricomycetes;Agaricales;Pluteaceae	0	0	0	0	0	0	15	0	19	3	19	0	0	0	0	7	0	0	0	0	4	0	98	0	0	0	0	0	0	0	0	0	0	0	0	0	0	0	0	0	0	0	0	0	0	0	0	0	0
Fungi;Ascomycota;Sordariomycetes;Hypocreales;unidentified	0	0	0	0	0	0	0	0	0	0	0	0	0	0	0	0	0	0	0	0	0	0	0	0	0	0	0	0	0	0	0	0	3	0	0	0	0	159	0	0	0	0	0	0	0	0	0	0	0
Fungi;Ascomycota;Eurotiomycetes;__;__	0	0	48	0	0	0	0	0	0	0	0	0	0	0	0	0	0	0	0	0	0	0	0	0	0	0	0	0	0	0	0	0	0	78	0	0	0	0	0	0	0	0	0	0	0	0	0	0	0
Fungi;Ascomycota;Eurotiomycetes;Chaetothyriales;unidentified	0	0	0	0	0	0	0	0	0	0	0	0	9	0	0	0	0	0	0	0	0	0	0	0	13	43	0	0	4	37	19	18	0	0	0	0	0	0	0	0	0	0	0	0	0	0	0	0	0
Fungi;Ascomycota;Leotiomycetes;Helotiales;Helotiales_fam_Incertae_sedis	0	0	0	0	0	0	0	0	0	0	0	0	0	0	0	0	0	0	0	0	0	0	0	0	0	0	0	0	0	0	0	0	0	144	0	0	0	0	0	0	0	0	0	0	0	0	0	0	0
Fungi;Ascomycota;Dothideomycetes;Venturiales;Sympoventuriaceae	0	0	0	0	0	0	0	0	0	0	0	0	0	0	0	0	0	0	0	0	23	0	0	0	0	0	0	0	0	0	0	0	0	0	0	0	0	0	0	120	0	0	0	0	0	0	0	0	0
Fungi;Ascomycota;Eurotiomycetes;Onygenales;Ascosphaeraceae	0	0	0	0	0	0	0	0	0	0	0	0	0	0	0	0	0	0	0	0	0	0	123	0	0	0	0	0	12	0	0	0	0	0	0	0	0	0	0	0	0	0	0	0	0	7	0	0	0
Fungi;Ascomycota;Eurotiomycetes;Eurotiales;__	0	0	0	0	0	88	0	0	26	0	0	0	0	0	0	0	0	0	0	0	0	20	0	0	0	0	0	4	0	0	0	0	0	0	0	0	0	0	0	0	0	0	0	0	0	0	0	0	0
Fungi;Basidiomycota;Agaricomycetes;Boletales;__	0	0	0	0	0	0	0	0	0	0	0	0	0	0	0	0	0	0	0	0	0	0	0	0	0	0	0	0	0	0	0	0	0	0	0	0	136	0	0	0	0	0	0	0	0	0	0	0	0
Fungi;Ascomycota;Sordariomycetes;Xylariales;Sporocadaceae	0	0	0	0	0	0	0	0	0	0	0	0	0	0	0	0	52	6	51	3	11	0	0	0	0	0	0	0	0	0	0	0	0	0	0	0	0	0	0	0	0	0	0	0	0	0	0	0	3
Fungi;Basidiomycota;Agaricomycetes;Polyporales;Meruliaceae	0	0	0	0	0	0	0	0	0	0	0	0	0	0	0	0	0	0	0	0	93	0	39	0	0	0	0	0	0	0	0	0	0	0	0	0	0	0	0	0	0	0	0	0	0	0	0	0	0
Fungi;Basidiomycota;Agaricomycetes;Agaricales;Tricholomataceae	0	0	0	0	0	0	0	0	0	0	0	6	0	0	0	0	0	0	0	0	20	0	0	0	0	0	0	0	0	0	0	0	0	0	19	4	43	36	0	0	0	0	0	0	0	0	0	0	0
Fungi;Ascomycota;Dothideomycetes;Pleosporales;unidentified	0	0	0	0	0	0	0	0	3	0	0	0	0	0	0	0	0	0	0	0	9	0	0	0	2	0	0	0	0	0	9	0	16	0	0	0	0	0	53	0	0	0	28	0	0	0	0	0	0
Fungi;Ascomycota;Sordariomycetes;Hypocreales;Clavicipitaceae	0	0	0	0	0	0	0	0	0	0	0	0	0	0	0	0	0	0	0	0	55	0	0	64	0	0	0	0	0	0	0	0	0	0	0	0	0	0	0	0	0	0	0	0	0	0	0	0	0
Fungi;Ascomycota;Dothideomycetes;Pleosporales;Didymosphaeriaceae	0	0	0	0	0	0	0	0	0	0	0	0	0	0	0	0	0	0	0	0	0	0	0	0	0	0	0	0	0	0	0	0	120	0	0	0	0	0	0	0	0	0	0	0	0	0	0	0	0
Fungi;Ascomycota;Eurotiomycetes;Chaetothyriales;Cyphellophoraceae	0	0	0	0	0	0	0	0	0	8	0	0	9	0	0	0	0	0	0	0	98	0	0	0	0	0	0	0	0	0	0	0	0	0	0	0	0	0	0	0	0	0	0	0	0	0	0	0	0
Fungi;Basidiomycota;Atractiellomycetes;Atractiellales;unidentified	0	0	0	0	0	0	0	0	0	0	0	0	0	0	0	0	0	0	0	0	0	0	110	0	0	0	0	0	0	0	0	0	0	0	0	0	0	0	0	0	0	0	0	0	0	0	0	0	0
Fungi;Ascomycota;Saccharomycetes;Saccharomycetales;Saccharomycetales_fam_Incertae_sedis	0	0	0	0	0	0	0	0	0	0	0	0	0	0	0	0	0	0	0	0	0	0	0	0	0	0	0	6	0	0	25	0	22	0	0	0	0	0	30	0	0	0	0	0	0	0	0	2	0
Fungi;Ascomycota;Dothideomycetes;Pleosporales;Torulaceae	0	0	0	0	0	0	0	0	0	0	0	0	0	0	0	0	0	0	105	0	0	0	0	0	0	0	0	0	0	0	0	0	0	0	0	0	0	0	0	0	0	0	0	0	0	0	0	0	0
Fungi;Basidiomycota;Agaricomycetes;Auriculariales;__	0	0	0	0	0	0	0	0	0	0	0	0	0	0	0	0	0	0	0	0	0	0	104	0	0	0	0	0	0	0	0	0	0	0	0	0	0	0	0	0	0	0	0	0	0	0	0	0	0
Fungi;Ascomycota;Dothideomycetes;Capnodiales;Teratosphaeriaceae	0	43	0	0	0	0	0	0	0	0	7	0	0	0	0	0	0	4	0	0	0	0	0	0	7	0	0	0	0	0	0	0	0	0	0	0	0	0	0	0	0	0	42	0	0	0	0	0	0
Fungi;Basidiomycota;Exobasidiomycetes;Exobasidiales;Graphiolaceae	0	0	0	0	0	0	0	0	0	0	0	0	0	0	0	0	11	0	0	0	0	0	0	0	5	0	0	0	0	6	0	0	0	0	0	0	0	0	21	0	0	0	0	50	0	0	0	0	0
Fungi;Ascomycota;Dothideomycetes;Dothideales;__	0	0	0	0	0	0	0	0	0	0	0	0	0	0	0	0	0	3	0	0	0	20	0	0	0	0	0	0	0	0	0	0	0	66	0	0	0	0	0	0	0	0	0	0	0	0	0	0	0
Fungi;Basidiomycota;Cystobasidiomycetes;__;__	0	0	0	0	0	0	0	0	0	0	0	0	0	0	0	0	4	0	0	0	14	0	0	0	2	0	0	0	0	0	0	4	0	47	0	0	0	0	3	0	0	0	8	0	0	0	5	0	0
Fungi;Ascomycota;Leotiomycetes;Helotiales;Myxotrichaceae	0	0	0	0	0	0	0	0	0	0	0	0	0	0	33	0	0	0	0	0	0	0	0	0	0	0	0	0	0	0	0	0	0	0	0	0	0	0	0	0	0	55	0	0	0	0	0	0	0
Fungi;Ascomycota;Sordariomycetes;Diaporthales;Valsaceae	0	0	0	0	0	0	0	0	0	0	0	0	0	0	0	0	0	0	0	0	0	0	0	0	0	0	0	5	0	0	0	0	0	0	0	0	0	0	0	0	46	0	0	0	0	0	0	0	0
Fungi;Ascomycota;Dothideomycetes;Capnodiales;unidentified	0	0	73	0	0	0	0	0	0	0	0	0	0	0	0	0	0	0	0	0	0	0	0	0	0	0	0	0	2	0	0	0	0	0	0	0	0	0	0	0	0	0	0	0	0	0	0	0	0
Fungi;Ascomycota;Sordariomycetes;Togniniales;Togniniaceae	0	0	0	0	0	0	0	0	0	0	0	0	0	0	0	0	0	0	0	0	0	0	58	0	0	0	0	0	0	0	0	0	0	0	0	0	0	0	0	0	0	0	0	0	0	0	0	0	0
Fungi;Basidiomycota;Agaricomycetes;Russulales;Peniophoraceae	0	0	0	0	0	0	0	0	0	0	0	0	0	0	0	0	0	0	0	0	14	0	60	0	0	0	0	0	0	0	0	0	0	0	0	0	0	0	0	0	0	0	0	0	0	0	0	0	0
Fungi;Basidiomycota;Agaricomycetes;Polyporales;__	0	0	0	0	0	0	0	0	0	0	0	0	0	0	0	0	8	0	0	0	19	0	0	0	0	0	0	0	0	0	0	0	0	0	0	0	31	0	6	0	0	0	0	0	0	0	0	0	0
Fungi;Ascomycota;Sordariomycetes;Sordariales;__	0	0	0	0	0	0	0	0	0	0	0	0	0	0	0	0	0	0	0	0	0	0	0	0	0	0	63	0	0	7	0	0	0	0	0	0	0	0	0	0	0	0	0	0	0	0	0	0	0
Fungi;Ascomycota;Leotiomycetes;Helotiales;__	0	51	0	0	0	0	0	0	0	0	0	0	0	0	0	0	0	0	0	0	0	0	0	0	0	0	0	0	0	0	0	0	18	0	0	0	0	0	0	0	0	0	0	0	0	0	0	0	0
Fungi;Ascomycota;Eurotiomycetes;Verrucariales;Verrucariaceae	0	0	62	0	0	0	0	0	0	0	0	0	0	0	0	0	0	0	0	0	0	0	0	0	0	0	0	0	0	0	0	0	6	0	0	0	0	0	0	0	0	0	0	0	0	0	0	0	0
Fungi;Ascomycota;Dothideomycetes;Botryosphaeriales;Phyllostictaceae	0	0	0	0	0	0	0	0	0	0	0	0	0	3	0	0	0	0	0	0	0	0	0	0	0	0	5	0	0	0	0	0	0	0	0	0	0	0	0	0	0	0	17	0	0	0	0	0	0
Fungi;Ascomycota;Lecanoromycetes;unidentified;unidentified	0	0	0	0	0	0	0	0	0	0	0	0	0	0	0	0	0	0	0	0	17	0	0	0	0	0	4	0	0	0	0	0	0	0	0	42	0	0	0	0	0	0	0	0	0	0	0	0	0
Fungi;Basidiomycota;Tremellomycetes;Tremellales;Cuniculitremaceae	0	0	0	63	0	0	0	0	0	0	0	0	0	0	0	0	0	0	0	0	0	0	0	0	0	0	0	0	0	0	0	0	0	0	0	0	0	0	0	0	0	0	0	0	0	0	0	0	0
Fungi;Ascomycota;Dothideomycetes;Capnodiales;Mycosphaerellaceae	0	21	0	0	0	0	0	0	0	0	0	0	0	7	0	0	0	0	0	0	0	0	0	0	0	0	0	0	0	0	0	0	0	0	0	0	0	0	0	0	0	0	0	0	22	0	0	0	0
Fungi;Basidiomycota;Agaricomycetes;Trechisporales;__	0	0	0	0	0	0	0	0	0	0	0	0	0	0	0	0	0	0	0	0	61	0	0	0	0	0	0	0	0	0	0	0	0	0	0	0	0	0	0	0	0	0	0	0	0	0	0	0	0
Fungi;Ascomycota;Dothideomycetes;Pleosporales;Pleosporaceae	0	0	0	0	0	0	0	0	0	0	0	7	0	0	0	0	0	0	0	40	0	0	0	0	0	0	0	0	0	0	0	0	0	0	0	0	0	0	0	0	0	0	0	0	0	0	0	0	0
Fungi;Entomophthoromycota;Basidiobolomycetes;Basidiobolales;unidentified	0	0	0	0	0	0	0	0	0	0	0	0	0	0	0	0	5	0	0	2	20	0	0	30	0	0	0	0	0	0	0	0	0	0	0	0	0	0	0	0	0	0	0	0	0	0	0	0	0
Fungi;Ascomycota;Dothideomycetes;Pleosporales;Teichosporaceae	0	0	0	0	0	0	0	0	0	0	0	0	0	0	0	0	0	0	0	0	33	0	0	0	0	0	0	0	0	0	0	0	0	0	0	0	0	0	0	0	0	0	0	0	0	0	0	0	0
Fungi;Basidiomycota;__;__;__	0	0	0	0	0	0	0	0	0	0	0	0	0	0	0	0	0	0	0	4	0	0	0	0	22	0	20	0	2	0	0	0	0	0	0	0	0	0	0	0	0	0	0	0	0	0	0	0	0
Fungi;Chytridiomycota;Rhizophydiomycetes;Rhizophydiales;Dinomycetaceae	0	0	0	0	0	0	0	0	0	0	0	0	0	0	0	0	0	0	0	0	48	0	0	0	0	0	0	0	0	0	0	0	0	0	0	0	0	0	0	0	0	0	0	0	0	0	0	0	0
Fungi;Ascomycota;Arthoniomycetes;Arthoniales;unidentified	0	0	0	0	0	0	0	0	0	0	0	0	0	0	0	0	0	0	0	0	0	0	0	0	0	0	0	0	0	0	0	0	0	0	47	0	0	0	0	0	0	0	0	0	0	0	0	0	0
Fungi;Ascomycota;Pezizomycetes;Pezizales;Pyronemataceae	0	0	0	0	0	0	0	0	0	0	0	0	0	0	0	0	0	0	0	0	0	0	0	0	0	0	0	0	0	0	0	0	0	0	0	0	0	0	0	0	0	0	0	0	0	0	0	0	0
Fungi;Basidiomycota;Agaricomycetes;Agaricales;Cortinariaceae	0	0	0	0	0	0	0	0	0	0	0	0	0	0	0	0	0	0	0	0	16	0	18	0	0	0	0	0	0	0	0	0	4	0	0	0	0	0	0	0	0	0	0	0	9	0	0	0	0
Fungi;Basidiomycota;Agaricomycetes;Agaricales;unidentified	3	0	38	0	0	0	0	0	0	0	0	0	0	0	0	0	0	0	0	0	0	0	0	0	0	0	0	0	0	0	0	0	0	0	0	0	0	0	0	0	0	0	0	0	0	0	0	0	0
Fungi;Ascomycota;Eurotiomycetes;unidentified;unidentified	0	0	0	0	0	0	0	0	17	0	23	0	0	0	0	0	0	0	0	0	0	0	0	0	0	0	0	0	0	0	0	0	0	0	0	0	0	0	0	0	0	0	0	0	0	0	0	0	0
Fungi;Ascomycota;Leotiomycetes;Helotiales;unidentified	0	0	0	0	0	0	0	0	0	0	0	0	0	0	0	0	0	0	0	0	0	0	0	0	0	0	0	0	0	0	37	0	0	0	0	0	0	0	0	0	0	0	0	0	0	0	0	0	0
Fungi;Basidiomycota;Agaricomycetes;Agaricales;Strophariaceae	0	0	0	0	0	0	0	0	0	0	0	0	0	0	0	0	0	0	0	0	0	0	0	0	0	0	0	0	0	0	0	0	0	0	0	0	0	0	12	25	0	0	0	0	0	0	0	0	0
Fungi;Ascomycota;Eurotiomycetes;Phaeomoniellales;Phaeomoniellaceae	0	0	0	0	36	0	0	0	0	0	0	0	0	0	0	0	0	0	0	0	0	0	0	0	0	0	0	0	0	0	0	0	0	0	0	0	0	0	0	0	0	0	0	0	0	0	0	0	0
Fungi;Basidiomycota;Agaricomycetes;Agaricales;Lyophyllaceae	0	0	0	0	0	0	0	0	0	0	0	0	0	0	0	0	0	0	0	0	6	0	0	0	0	0	0	0	0	0	0	0	0	0	0	0	0	0	0	29	0	0	0	0	0	0	0	0	0
Fungi;Basidiomycota;Agaricomycetes;Cantharellales;Ceratobasidiaceae	0	0	0	0	0	0	0	0	0	0	0	0	0	0	0	0	0	0	0	0	0	0	35	0	0	0	0	0	0	0	0	0	0	0	0	0	0	0	0	0	0	0	0	0	0	0	0	0	0
Fungi;Basidiomycota;Agaricomycetes;Phallales;Phallaceae	0	0	0	18	0	0	3	0	0	0	0	0	0	0	0	0	0	0	0	0	0	12	0	0	0	0	0	0	0	0	0	0	0	0	0	0	0	0	0	0	0	0	0	0	0	0	0	0	0
Fungi;Basidiomycota;Agaricomycetes;Russulales;__	0	0	0	0	0	0	0	0	0	0	0	0	0	0	0	0	0	0	0	0	8	0	0	0	0	0	0	0	0	0	0	0	0	0	0	0	0	0	0	0	0	0	0	0	25	0	0	0	0
Fungi;Basidiomycota;Agaricomycetes;Polyporales;Xenasmataceae	0	0	0	0	0	0	0	0	0	0	0	0	0	0	0	0	0	0	0	0	0	0	0	0	0	0	0	0	0	0	0	0	0	0	0	0	0	31	0	0	0	0	0	0	0	0	0	0	0
Fungi;Ascomycota;Sordariomycetes;Hypocreales;Hypocreales_fam_Incertae_sedis	0	0	0	0	0	0	0	0	0	0	0	0	0	0	0	0	0	0	13	0	0	17	0	0	0	0	0	0	0	0	0	0	0	0	0	0	0	0	0	0	0	0	0	0	0	0	0	0	0
Fungi;Basidiomycota;Agaricomycetes;Polyporales;Steccherinaceae	0	0	0	0	0	0	0	0	0	0	0	0	0	0	0	0	0	0	0	0	0	0	0	0	0	0	0	0	0	0	0	0	0	0	30	0	0	0	0	0	0	0	0	0	0	0	0	0	0
Fungi;Ascomycota;Dothideomycetes;Pleosporales;Lindgomycetaceae	0	0	0	0	0	0	0	0	0	0	0	0	0	0	0	0	0	0	0	0	0	28	0	0	0	0	0	0	0	0	0	0	0	0	0	0	0	0	0	0	0	0	0	0	0	0	0	0	0
Fungi;Basidiomycota;Agaricomycetes;unidentified;unidentified	0	0	0	0	0	0	0	0	0	0	0	0	0	0	0	0	0	0	0	0	0	0	0	0	0	0	0	0	0	0	0	0	0	0	0	0	0	13	0	0	0	0	0	2	11	0	0	0	0
Fungi;Ascomycota;Arthoniomycetes;Arthoniales;Opegraphaceae	0	0	0	0	0	0	0	0	0	0	0	0	0	0	0	0	0	0	16	0	0	0	0	0	0	0	0	0	9	0	0	0	0	0	0	0	0	0	0	0	0	0	0	0	0	0	0	0	0
Fungi;Ascomycota;Leotiomycetes;__;__	0	0	0	0	0	25	0	0	0	0	0	0	0	0	0	0	0	0	0	0	0	0	0	0	0	0	0	0	0	0	0	0	0	0	0	0	0	0	0	0	0	0	0	0	0	0	0	0	0
Fungi;Basidiomycota;Agaricomycetes;Geastrales;Geastraceae	0	0	0	0	0	0	0	0	0	0	0	0	0	0	0	0	0	0	0	0	0	0	0	0	0	4	0	0	0	0	0	0	0	0	0	0	0	0	0	0	0	0	0	0	0	0	0	0	0
Fungi;Ascomycota;Eurotiomycetes;Coryneliales;Coryneliaceae	0	0	0	0	0	0	0	0	0	0	0	0	0	0	0	0	0	0	0	0	22	0	0	0	0	0	0	0	0	0	0	0	0	0	0	0	0	0	0	0	0	0	0	0	0	0	0	0	0
Fungi;Basidiomycota;Spiculogloeomycetes;Spiculogloeales;Spiculogloeaceae	0	0	0	0	0	0	0	0	0	0	0	0	0	0	0	0	0	0	0	0	0	0	0	0	0	0	4	0	0	0	0	0	0	0	18	0	0	0	0	0	0	0	0	0	0	0	0	0	0
Fungi;Basidiomycota;Agaricomycetes;Agaricales;Entolomataceae	0	0	0	0	0	0	0	0	0	0	0	0	0	0	0	0	4	0	0	0	14	0	0	0	0	0	0	0	0	0	0	0	0	0	0	0	0	0	0	0	0	0	0	0	3	0	0	0	0
Fungi;Basidiomycota;Agaricomycetes;Thelephorales;Thelephoraceae	0	0	0	0	0	0	0	0	0	0	0	0	0	0	0	0	0	0	0	0	13	0	0	0	0	0	0	0	0	0	0	0	0	0	0	0	0	0	0	0	0	0	0	0	0	0	0	0	0
Fungi;Basidiomycota;Ustilaginomycetes;Ustilaginales;Ustilaginaceae	0	0	0	0	0	0	0	0	0	0	0	0	0	0	0	0	4	0	0	0	5	0	0	0	0	0	0	0	0	0	0	0	0	0	11	0	0	0	0	0	0	0	0	0	0	0	0	0	0
Fungi;Basidiomycota;Agaricomycetes;Agaricales;Bolbitiaceae	0	0	0	0	0	0	0	0	0	0	0	0	0	0	0	0	0	0	0	0	6	0	0	0	0	0	0	0	0	0	0	0	0	0	0	0	0	0	0	0	0	0	6	0	0	6	0	0	0
Fungi;Basidiomycota;Exobasidiomycetes;Microstromatales;Microstromatales_fam_Incertae_sedis	0	0	0	0	0	0	0	0	0	0	0	0	0	0	0	0	0	0	0	0	0	0	0	0	0	0	0	0	0	0	0	0	0	0	0	0	0	0	17	0	0	0	0	0	0	0	0	0	0
Fungi;Ascomycota;Dothideomycetes;Dothideomycetes_ord_Incertae_sedis;Eremomycetaceae	0	0	0	0	0	0	0	0	0	0	16	0	0	0	0	0	0	0	0	0	0	0	0	0	0	0	0	0	0	0	0	0	0	0	0	0	0	0	0	0	0	0	0	0	0	0	0	0	0
Fungi;Basidiomycota;Agaricomycetes;Polyporales;Polyporaceae	0	0	0	0	0	0	0	0	0	0	0	0	0	0	0	0	0	0	0	0	0	16	0	0	0	0	0	0	0	0	0	0	0	0	0	0	0	0	0	0	0	0	0	0	0	0	0	0	0
Fungi;Basidiomycota;Cystobasidiomycetes;Cystobasidiales;__	0	0	0	0	16	0	0	0	0	0	0	0	0	0	0	0	0	0	0	0	0	0	0	0	0	0	0	0	0	0	0	0	0	0	0	0	0	0	0	0	0	0	0	0	0	0	0	0	0
Fungi;Ascomycota;Sordariomycetes;Coniochaetales;__	0	0	0	0	0	0	0	0	0	0	0	0	0	0	0	0	0	0	0	0	0	0	0	0	0	0	0	0	0	0	15	0	0	0	0	0	0	0	0	0	0	0	0	0	0	0	0	0	0
Fungi;Ascomycota;Sordariomycetes;Microascales;Gondwanamycetaceae	0	0	0	0	0	0	0	0	15	0	0	0	0	0	0	0	0	0	0	0	0	0	0	0	0	0	0	0	0	0	0	0	0	0	0	0	0	0	0	0	0	0	0	0	0	0	0	0	0
Fungi;Basidiomycota;Agaricomycetes;Auriculariales;Exidiaceae	0	0	0	0	0	0	0	0	0	0	0	0	0	0	0	0	0	0	0	0	8	7	0	0	0	0	0	0	0	0	0	0	0	0	0	0	0	0	0	0	0	0	0	0	0	0	0	0	0
Fungi;Ascomycota;Eurotiomycetes;Onygenales;Gymnoascaceae	0	0	0	0	0	0	0	0	0	0	0	0	0	0	0	0	0	0	0	0	0	0	0	0	0	0	0	0	0	0	0	0	0	0	0	0	0	0	0	0	0	0	0	0	0	0	0	0	0
Fungi;Ascomycota;Saccharomycetes;Saccharomycetales;Phaffomycetaceae	0	0	0	0	0	0	0	0	0	0	0	0	0	0	0	0	0	0	0	0	0	0	0	0	0	0	0	0	0	0	0	0	0	0	0	0	0	0	9	0	0	0	0	0	0	0	0	0	0
Fungi;Basidiomycota;Cystobasidiomycetes;Erythrobasidiales;Erythrobasidiaceae	0	0	0	0	0	0	0	0	0	0	0	0	0	0	0	0	0	0	0	0	0	0	13	0	0	0	0	0	0	0	0	0	0	0	0	0	0	0	0	0	0	0	0	0	0	0	0	0	0
Fungi;Blastocladiomycota;Blastocladiomycetes;Blastocladiales;Catenariaceae	0	0	0	0	0	0	0	0	0	0	0	0	0	0	0	0	0	0	0	0	13	0	0	0	0	0	0	0	0	0	0	0	0	0	0	0	0	0	0	0	0	0	0	0	0	0	0	0	0
Fungi;Basidiomycota;Agaricomycetes;Cantharellales;Tulasnellaceae	0	0	0	0	0	0	0	0	0	0	0	0	0	0	0	0	0	0	0	0	0	11	0	0	0	0	0	0	0	0	0	0	0	0	0	0	0	0	0	0	0	0	0	0	0	0	0	0	0
Fungi;Basidiomycota;Agaricomycetes;Polyporales;Coriolaceae	0	0	0	11	0	0	0	0	0	0	0	0	0	0	0	0	0	0	0	0	0	0	0	0	0	0	0	0	0	0	0	0	0	0	0	0	0	0	0	0	0	0	0	0	0	0	0	0	0
Fungi;Basidiomycota;Agaricomycetes;Sebacinales;unidentified	0	0	0	0	11	0	0	0	0	0	0	0	0	0	0	0	0	0	0	0	0	0	0	0	0	0	0	0	0	0	0	0	0	0	0	0	0	0	0	0	0	0	0	0	0	0	0	0	0
Fungi;Basidiomycota;Agaricostilbomycetes;Agaricostilbales;Agaricostilbaceae	0	0	0	0	0	0	4	0	0	0	0	0	0	0	0	0	0	0	0	0	0	0	0	0	0	0	0	0	0	3	0	0	0	0	0	0	0	0	0	0	0	0	0	0	0	0	0	0	0
Fungi;Ascomycota;Lecanoromycetes;__;__	0	0	0	0	0	0	0	0	0	0	0	0	0	0	0	0	0	0	0	0	0	0	0	0	0	0	0	0	0	0	0	0	0	0	0	0	0	0	0	0	0	0	0	0	0	0	0	0	0
Fungi;Ascomycota;Sordariomycetes;Microascales;Graphiaceae	0	0	0	0	0	0	0	0	10	0	0	0	0	0	0	0	0	0	0	0	0	0	0	0	0	0	0	0	0	0	0	0	0	0	0	0	0	0	0	0	0	0	0	0	0	0	0	0	0
Fungi;Ascomycota;Sordariomycetes;Sordariales;Lasiosphaeriaceae	0	0	0	0	0	0	0	0	0	0	0	0	0	0	0	0	0	0	0	0	0	0	0	0	0	0	0	0	0	0	0	0	0	0	0	0	0	0	0	0	0	0	10	0	0	0	0	0	0
Fungi;Basidiomycota;Agaricomycetes;Sebacinales;__	0	0	0	0	0	0	0	0	0	0	0	0	0	0	0	0	0	0	0	0	10	0	0	0	0	0	0	0	0	0	0	0	0	0	0	0	0	0	0	0	0	0	0	0	0	0	0	0	0
Fungi;Basidiomycota;Exobasidiomycetes;Microstromatales;__	0	0	0	0	0	0	0	0	0	0	0	0	0	0	0	0	0	0	0	0	6	0	0	0	0	0	0	0	0	0	0	0	0	0	0	0	0	0	0	0	0	0	0	0	0	0	0	0	0
Fungi;Ascomycota;Dothideomycetes;Pleosporales;Phaeosphaeriaceae	0	0	0	0	0	0	0	0	0	0	0	0	0	0	0	0	0	0	0	0	9	0	0	0	0	0	0	0	0	0	0	0	0	0	0	0	0	0	0	0	0	0	0	0	0	0	0	0	0
Fungi;Ascomycota;Eurotiomycetes;Onygenales;__	0	0	0	0	0	0	0	0	0	0	0	9	0	0	0	0	0	0	0	0	0	0	0	0	0	0	0	0	0	0	0	0	0	0	0	0	0	0	0	0	0	0	0	0	0	0	0	0	0
Fungi;Ascomycota;Saccharomycetes;Saccharomycetales;Pichiaceae	0	0	0	0	0	0	0	0	0	0	0	0	0	0	0	0	0	0	0	0	0	0	0	0	0	0	0	0	0	0	0	0	0	0	0	3	0	0	0	0	0	6	0	0	0	0	0	0	0
Fungi;Basidiomycota;Dacrymycetes;Dacrymycetales;Dacrymycetaceae	0	0	0	0	0	0	0	0	0	0	0	0	0	0	0	0	0	0	0	0	0	0	0	0	0	0	9	0	0	0	0	0	0	0	0	0	0	0	0	0	0	0	0	0	0	0	0	0	0
Fungi;Ascomycota;Lecanoromycetes;Lecanorales;Ramalinaceae	0	0	0	0	0	0	0	0	0	0	0	0	0	0	0	0	4	0	0	0	0	0	0	0	4	0	0	0	0	0	0	0	0	0	0	0	0	0	0	0	0	0	0	0	0	0	0	0	0
Fungi;Ascomycota;Sordariomycetes;Chaetosphaeriales;Chaetosphaeriaceae	0	0	0	0	0	0	0	0	0	0	0	0	0	0	0	0	0	0	0	0	0	8	0	0	0	0	0	0	0	0	0	0	0	0	0	0	0	0	0	0	0	0	0	0	0	0	0	0	0
Fungi;Ascomycota;Sordariomycetes;Sordariomycetes_ord_Incertae_sedis;Sordariomycetes_fam_Incertae_sedis	0	0	0	0	0	0	0	0	0	0	0	0	0	0	0	0	0	0	0	0	0	0	0	0	0	0	0	0	0	0	0	0	0	0	0	0	0	0	0	0	0	0	0	0	0	0	0	0	0
Fungi;Basidiomycota;Agaricomycetes;Agaricales;Pleurotaceae	0	0	0	0	0	0	0	0	0	0	0	0	0	0	0	0	0	0	0	0	7	0	0	0	0	0	0	0	0	0	0	0	0	0	0	0	0	0	0	0	0	0	0	0	0	0	0	0	0
Fungi;Ascomycota;Eurotiomycetes;Onygenales;Onygenaceae	0	0	0	0	0	0	0	0	0	0	0	0	0	0	0	0	0	0	0	0	0	0	0	0	0	0	0	0	0	0	0	0	0	0	0	0	0	0	0	0	0	0	0	0	0	0	0	0	0
Fungi;Ascomycota;Saccharomycetes;Saccharomycetales;Trichomonascaceae	0	0	0	0	0	0	0	0	0	0	6	0	0	0	0	0	0	0	0	0	0	0	0	0	0	0	0	0	0	0	0	0	0	0	0	0	0	0	0	0	0	0	0	0	0	0	0	0	0
Fungi;Basidiomycota;Agaricomycetes;Boletales;Coniophoraceae	0	0	0	0	0	0	0	0	0	0	0	0	0	0	0	0	0	0	0	0	5	0	0	0	0	0	0	0	0	0	0	0	0	0	0	0	0	0	0	0	0	0	0	0	0	0	0	0	0
Fungi;Ascomycota;Arthoniomycetes;Arthoniales;__	0	0	0	0	0	0	0	0	0	0	0	0	0	0	0	0	4	0	0	0	0	0	0	0	0	0	0	0	0	0	0	0	0	0	0	0	0	0	0	0	0	0	0	0	0	0	0	0	0
Fungi;Ascomycota;Sordariomycetes;Glomerellales;Glomerellaceae	0	0	0	0	0	0	0	0	0	0	0	0	0	0	4	0	0	0	0	0	0	0	0	0	0	0	0	0	0	0	0	0	0	0	0	0	0	0	0	0	0	0	0	0	0	0	0	0	0
Fungi;Basidiomycota;Agaricomycetes;Cantharellales;Clavulinaceae	0	0	0	0	0	0	0	0	0	0	0	0	0	0	0	0	0	0	0	0	4	0	0	0	0	0	0	0	0	0	0	0	0	0	0	0	0	0	0	0	0	0	0	0	0	0	0	0	0
Fungi;Basidiomycota;Wallemiomycetes;Wallemiales;Wallemiaceae	0	0	0	0	0	0	0	0	0	0	0	0	0	0	0	0	0	0	0	0	0	0	0	0	0	0	0	0	2	0	0	0	0	0	0	0	0	0	0	0	0	0	0	0	0	0	0	0	0
Fungi;Ascomycota;Leotiomycetes;Helotiales;Hyaloscyphaceae	0	0	0	0	0	0	0	0	0	0	0	0	0	0	0	0	0	0	0	0	0	0	0	0	0	0	0	3	0	0	0	0	0	0	0	0	0	0	0	0	0	0	0	0	0	0	0	0	0
Fungi;Basidiomycota;Agaricomycetes;Hymenochaetales;Schizoporaceae	0	0	0	0	0	0	0	0	0	0	0	0	0	0	0	0	0	0	0	0	0	0	0	0	0	0	0	0	0	3	0	0	0	0	0	0	0	0	0	0	0	0	0	0	0	0	0	0	0
Fungi;Basidiomycota;Agaricomycetes;Polyporales;unidentified	0	0	0	0	0	0	0	0	0	0	0	0	0	0	0	0	0	0	0	0	0	0	0	0	0	3	0	0	0	0	0	0	0	0	0	0	0	0	0	0	0	0	0	0	0	0	0	0	0
Fungi;Basidiomycota;Agaricostilbomycetes;Agaricostilbales;__	0	0	0	0	0	0	0	0	0	0	0	0	0	0	0	0	0	0	0	0	3	0	0	0	0	0	0	0	0	0	0	0	0	0	0	0	0	0	0	0	0	0	0	0	0	0	0	0	0
Fungi;Basidiomycota;Cystobasidiomycetes;Erythrobasidiales;__	0	0	0	0	0	0	0	0	0	0	0	0	0	0	0	0	0	0	0	0	0	0	0	0	0	0	0	0	0	0	0	0	0	0	0	0	0	0	0	0	0	0	0	0	0	0	0	0	0
Fungi;Basidiomycota;Microbotryomycetes;Sporidiobolales;Sporidiobolaceae	0	0	0	0	0	0	0	0	0	0	0	0	0	0	0	0	0	0	0	0	0	0	0	0	0	0	0	0	3	0	0	0	0	0	0	0	0	0	0	0	0	0	0	0	0	0	0	0	0
Fungi;Ascomycota;Sordariomycetes;Sordariales;unidentified	0	0	0	0	0	0	0	0	0	0	0	0	0	0	0	0	0	0	0	0	0	0	0	0	2	0	0	0	0	0	0	0	0	0	0	0	0	0	0	0	0	0	0	0	0	0	0	0	0
Fungi;Ascomycota;Sordariomycetes;Xylariales;Apiosporaceae	0	0	0	0	0	0	0	0	0	0	0	0	0	0	0	0	0	0	0	0	0	0	0	0	0	2	0	0	0	0	0	0	0	0	0	0	0	0	0	0	0	0	0	0	0	0	0	0	0
Fungi;Basidiomycota;Agaricomycetes;Agaricales;Stephanosporaceae	0	0	0	0	0	0	0	0	0	0	0	0	0	0	0	0	0	0	0	0	0	0	0	0	0	0	0	0	0	0	0	0	2	0	0	0	0	0	0	0	0	0	0	0	0	0	0	0	0
[truncated: 16 more columns]
